# Supplementary material for: Lamin A safeguards the m6A methylase METTL14 nuclear speckle reservoir to prevent cellular senescence
Source: Aging Cell. 2020 Aug 19;19(10):e13215. doi: 10.1111/acel.13215 (PMC7576246; doi:10.1111/acel.13215)
Supplement: Supplementary file 2 — Table S1 [file ACEL-19-e13215-s002.xls]

## Sheet: Sheet1
Table S1. List of primers used in this study
Name	Sequence
RNAi
si-hMETTL3-1#	CTGCAAGTATGTTCACTATGA
si-hMETTL3-2#	AGGAGCCAGCCAAGAAATCAA
si-hMETTL14-1#	AAGGATGAGTTAATAGCTAAA
si-hMETTL14-2#	TGGTGCCGTGTTAAATAGCAA
si-hWTAP-1#	AAGCTTTGGAGGGCAAGTACA
si-hWTAP-2#	GGGCAAGTACACAGATCTTAA
si-mMettl3-1#	GGACCAAGGAAGAGUGCAU
si-mMettl3-2#	AGGAUUUGACUACAGUGAC
si-mMettl14-1#	UAGAGAGACUGGCAUCACUGCGAAU
si-mMettl14-2#	UCGUAUUUCAGUGCCCCCAACUCAU
Localization
METTL14-GFP-F	tgttcctgctcagatctcgagATATGGATAGCCGCTTGCAGG
METTL14-GFP-R	ttatctagatccggtggatccTTATCGAGGTGGAAAGCCACC
Lamin A-Red-F	GGATCCATGGAGACCCCGTCCCAGC
Lamin A-Red-R	CTCGAGTTACATGATGCTGCAGTTC
∆NLS-Lamin A-Red-F	GGTACCATGGAGACCCCGTCCCAGC
∆NLS-Lamin A-Red-R	GGATCCTTACATGATGCTGCAGTTC
q PCR
Actin-F	CATCCGTAAAGACCTCTATGCCAAC
Actin-R	ATGGAGCCACCGATCCACA
Mettl3-F	CAAGCTGCACTTCAGACGAA
Mettl3-R	GCTTGGCGTGTGGTCTTT
Mettl14-F	AGAAACTTGCAGGGCTTCCT
Mettl14-R	TCTTCTTCATATGGCAAATTTTCTT
Wtap-F	TTCCCAAGAAGGTTCGATTG
Wtap-R	TGCAGACTCCTGCTGTTGTT
Protein expression
Lamin A-flag-F	CTGCAGATGGAGACCCCGTCCCAGC
Lamin A-flag-R	TCTAGAGTAGGAGCGGGTGACCAGATTGTCCC
Prelamin A-flag-F	CTGCAGATGGAGACCCCGTCCCAGC
Prelamin A-flag-R	TCTAGACATGATGCTGCAGTTCTGGGGGC
Progerin-flag-F	GGGGTACCATGGAGACCCCGTCCCAGCG
Progerin-flag-R	CGGGATCCTTACATGATGCTGCAGTTCTG
METTL14-HA-F	tctaagcttctgcaggtcgacATGGATAGCCGCTTGCAGG
METTL14-HA-R	atcgtatgggtacattctagaTCGAGGTGGAAAGCCACCT
METTL3-HA-F	tctaagcttctgcaggtcgacATGTCGGACACGTGGAGCTC
METTL3-HA-R	atcgtatgggtacattctagaTAAATTCTTAGGTTTAGAGATGATACCATC
METTL14-Flag-F	AATTGGATCCATGGATTACAAGGATGACGATGACAAG
METTL14-Flag-R	ATAAGAATGCGGCCGCTTATCGAGGTGGAAAGCCAC
METTL3-Flag-F	AATTGTCGACATGGATTACAAGGATGACGATGACAAGTCGGACACGTGGAGCT
METTL3-Flag-R	AATTAAGCTTCTATAAATTCTTAGGTTTAGAGATGATAC
